# Supplementary material for: Development and evaluation of an anti-rabies virus phosphoprotein-specific monoclonal antibody for detection of rabies neutralizing antibodies using RFFIT
Source: PLoS Negl Trop Dis. 2017 Dec 21;11(12):e0006084. doi: 10.1371/journal.pntd.0006084 (PMC5755941; doi:10.1371/journal.pntd.0006084)
Supplement: S1 Table — (XLSX) [file pntd.0006084.s001.xlsx]

## Sheet: SPSS 분석용
S1 table. Samples used for the evaluation of the utility of the 16B8-Alexa and the results of RFFIT
Sample Information		RFFIT Results Using DFA		RFFIT Results Using 16B8-Alexa
Sample ID	Source	IU/mL	Classification	IU/mL	Classification
RV 06-002	Division of Zoonoses(KCDC)	2.4	Positive	1.72	Positive
RV 06-007	Division of Zoonoses(KCDC)	2.95	Positive	2.05	Positive
RV 06-009	Division of Zoonoses(KCDC)	2.54	Positive	2.2	Positive
RV 06-010	Division of Zoonoses(KCDC)	4.81	Positive	4.65	Positive
RV 06-011	Division of Zoonoses(KCDC)	2.32	Positive	2.15	Positive
RV 06-013	Division of Zoonoses(KCDC)	1.7	Positive	2.34	Positive
RV 06-015	Division of Zoonoses(KCDC)	1.29	Positive	2.35	Positive
RV 06-018	Division of Zoonoses(KCDC)	21.85	Positive	22.46	Positive
RV 06-019	Division of Zoonoses(KCDC)	1.06	Positive	2.13	Positive
RV 06-021	Division of Zoonoses(KCDC)	2.55	Positive	2.31	Positive
RV 06-023	Division of Zoonoses(KCDC)	2.2	Positive	3.12	Positive
RV 06-024	Division of Zoonoses(KCDC)	10	Positive	10.96	Positive
RV 06-026	Division of Zoonoses(KCDC)	9.27	Positive	9.31	Positive
RV 06-033	Division of Zoonoses(KCDC)	2.16	Positive	2.31	Positive
RV 06-035	Division of Zoonoses(KCDC)	4.38	Positive	3.9	Positive
RV 06-036	Division of Zoonoses(KCDC)	2.31	Positive	2.31	Positive
RV 06-037	Division of Zoonoses(KCDC)	3.7	Positive	4.3	Positive
RV 06-040	Division of Zoonoses(KCDC)	4.66	Positive	4.58	Positive
RV 06-042	Division of Zoonoses(KCDC)	3.99	Positive	3.9	Positive
RV 06-043	Division of Zoonoses(KCDC)	3.99	Positive	2.53	Positive
RV 06-045	Division of Zoonoses(KCDC)	0.92	Positive	0.51	Positive
RV 06-047	Division of Zoonoses(KCDC)	3.69	Positive	3.72	Positive
RV 06-048	Division of Zoonoses(KCDC)	0.89	Positive	1.39	Positive
RV 06-049	Division of Zoonoses(KCDC)	18.33	Positive	16.76	Positive
RV 06-051	Division of Zoonoses(KCDC)	2.03	Positive	2.53	Positive
RV 06-054	Division of Zoonoses(KCDC)	5.58	Positive	5.23	Positive
RV 06-056	Division of Zoonoses(KCDC)	2.25	Positive	2.76	Positive
RV 06-058	Division of Zoonoses(KCDC)	7.87	Positive	7.39	Positive
RV 06-059	Division of Zoonoses(KCDC)	2.32	Positive	2.91	Positive
RV 06-060	Division of Zoonoses(KCDC)	4.97	Positive	4.32	Positive
RV 06-061	Division of Zoonoses(KCDC)	1.9	Positive	2.25	Positive
RV 06-062	Division of Zoonoses(KCDC)	4.28	Positive	5.09	Positive
RV 06-065	Division of Zoonoses(KCDC)	1.02	Positive	0.93	Positive
RV 06-066	Division of Zoonoses(KCDC)	4.36	Positive	2.88	Positive
RV 06-067	Division of Zoonoses(KCDC)	1.88	Positive	2.22	Positive
RV 06-069	Division of Zoonoses(KCDC)	4.83	Positive	3.13	Positive
RV 06-070	Division of Zoonoses(KCDC)	0.56	Positive	0.55	Positive
RV 06-073	Division of Zoonoses(KCDC)	1.25	Positive	1.93	Positive
RV 06-075	Division of Zoonoses(KCDC)	0.72	Positive	1.39	Positive
RV 06-078	Division of Zoonoses(KCDC)	6.04	Positive	5.23	Positive
RV 07-001	Division of Zoonoses(KCDC)	3.03	Positive	2.23	Positive
RV 07-002	Division of Zoonoses(KCDC)	0.01	Negative	0.01	Negative
RV 07-003	Division of Zoonoses(KCDC)	0.01	Negative	0.01	Negative
RV 07-004	Division of Zoonoses(KCDC)	1.44	Positive	1.66	Positive
RV 07-006	Division of Zoonoses(KCDC)	0.01	Negative	0.01	Negative
RV 07-007	Division of Zoonoses(KCDC)	0.01	Negative	0.01	Negative
RV 07-008	Division of Zoonoses(KCDC)	2.12	Positive	2.07	Positive
RV 07-009	Division of Zoonoses(KCDC)	0.01	Negative	0.01	Negative
RV 07-010	Division of Zoonoses(KCDC)	0.01	Negative	0.01	Negative
RV 07-011	Division of Zoonoses(KCDC)	0.01	Negative	0.01	Negative
RV 07-012	Division of Zoonoses(KCDC)	0.01	Negative	0.01	Negative
RV 07-013	Division of Zoonoses(KCDC)	0.01	Negative	0.01	Negative
RV 07-015	Division of Zoonoses(KCDC)	3.54	Positive	3.28	Positive
RV 07-016	Division of Zoonoses(KCDC)	9.83	Positive	8.77	Positive
RV 07-017	Division of Zoonoses(KCDC)	5.72	Positive	6.79	Positive
RV 07-018	Division of Zoonoses(KCDC)	3.04	Positive	1.97	Positive
RV 07-020	Division of Zoonoses(KCDC)	4.59	Positive	5.22	Positive
RV 07-021	Division of Zoonoses(KCDC)	0.01	Negative	0.01	Negative
RV 07-024	Division of Zoonoses(KCDC)	3.88	Positive	4.1	Positive
RV 07-025	Division of Zoonoses(KCDC)	1.64	Positive	2.27	Positive
RV 07-026	Division of Zoonoses(KCDC)	3.72	Positive	5.17	Positive
RV 07-029	Division of Zoonoses(KCDC)	3.72	Positive	2.57	Positive
RV 07-030	Division of Zoonoses(KCDC)	1.65	Positive	1.88	Positive
RV 07-031	Division of Zoonoses(KCDC)	6.97	Positive	9.32	Positive
RV 07-036	Division of Zoonoses(KCDC)	4.45	Positive	4.88	Positive
RV 07-037	Division of Zoonoses(KCDC)	1.51	Positive	1.65	Positive
RV 07-038	Division of Zoonoses(KCDC)	1.62	Positive	1.61	Positive
RV 07-039	Division of Zoonoses(KCDC)	1.81	Positive	1.34	Positive
RV 07-040	Division of Zoonoses(KCDC)	2.38	Positive	1.62	Positive
RV 07-041	Division of Zoonoses(KCDC)	0.96	Positive	0.82	Positive
RV 07-042	Division of Zoonoses(KCDC)	1.05	Positive	0.54	Positive
RV 07-043	Division of Zoonoses(KCDC)	2.05	Positive	1.58	Positive
RV 07-049	Division of Zoonoses(KCDC)	22.42	Positive	26.87	Positive
RV 07-057	Division of Zoonoses(KCDC)	12.92	Positive	14.76	Positive
RV 07-059	Division of Zoonoses(KCDC)	4	Positive	5.48	Positive
RV 07-061	Division of Zoonoses(KCDC)	2.81	Positive	2.16	Positive
RV 07-062	Division of Zoonoses(KCDC)	0.01	Negative	0.01	Negative
RV 07-063	Division of Zoonoses(KCDC)	0.01	Negative	0.01	Negative
RV 07-064	Division of Zoonoses(KCDC)	5.25	Positive	6.9	Positive
RV 07-065	Division of Zoonoses(KCDC)	7.67	Positive	9.5	Positive
RV 07-066	Division of Zoonoses(KCDC)	7.39	Positive	7.16	Positive
RV 07-067	Division of Zoonoses(KCDC)	1.79	Positive	1.38	Positive
RV 07-069	Division of Zoonoses(KCDC)	0.01	Negative	0.01	Negative
RV 07-071	Division of Zoonoses(KCDC)	0.01	Negative	0.01	Negative
RV 07-072	Division of Zoonoses(KCDC)	13.86	Positive	11.78	Positive
RV 07-073	Division of Zoonoses(KCDC)	2.22	Positive	2.04	Positive
RV 07-074	Division of Zoonoses(KCDC)	2.81	Positive	1.92	Positive
RV 07-076	Division of Zoonoses(KCDC)	23.45	Positive	24.25	Positive
RV 07-077	Division of Zoonoses(KCDC)	0.59	Positive	1.24	Positive
RV 07-078	Division of Zoonoses(KCDC)	0.01	Negative	0.01	Negative
RV 07-079	Division of Zoonoses(KCDC)	2.81	Positive	1.67	Positive
RV 07-080	Division of Zoonoses(KCDC)	0.01	Negative	0.01	Negative
RV 07-081	Division of Zoonoses(KCDC)	0.01	Negative	0.01	Negative
RV 07-082	Division of Zoonoses(KCDC)	7.39	Positive	7.92	Positive
RV 07-083	Division of Zoonoses(KCDC)	3.13	Positive	1.8	Positive
RV 07-084	Division of Zoonoses(KCDC)	0.01	Negative	0.01	Negative
RV 07-085	Division of Zoonoses(KCDC)	8.29	Positive	9.18	Positive
RV 07-087	Division of Zoonoses(KCDC)	2.53	Positive	2.83	Positive
RV 07-089	Division of Zoonoses(KCDC)	1.42	Positive	1.76	Positive
RV 07-096	Division of Zoonoses(KCDC)	1.77	Positive	1.51	Positive
RV 07-097	Division of Zoonoses(KCDC)	8.43	Positive	6.56	Positive
RV 08-001	Division of Zoonoses(KCDC)	2.82	Positive	3.6	Positive
RV 08-002	Division of Zoonoses(KCDC)	2.71	Positive	3.49	Positive
RV 08-005	Division of Zoonoses(KCDC)	0.01	Negative	0.01	Negative
RV 08-006	Division of Zoonoses(KCDC)	2.71	Positive	2.95	Positive
RV 08-007	Division of Zoonoses(KCDC)	0.01	Negative	0.01	Negative
RV 08-008	Division of Zoonoses(KCDC)	0.01	Negative	0.01	Negative
RV 08-009	Division of Zoonoses(KCDC)	0.01	Negative	0.01	Negative
RV 08-010	Division of Zoonoses(KCDC)	0.01	Negative	0.01	Negative
RV 08-011	Division of Zoonoses(KCDC)	0.01	Negative	0.01	Negative
RV 08-012	Division of Zoonoses(KCDC)	0.01	Negative	0.01	Negative
RV 08-013	Division of Zoonoses(KCDC)	0.01	Negative	0.01	Negative
RV 08-014	Division of Zoonoses(KCDC)	1.83	Positive	2.17	Positive
RV 08-016	Division of Zoonoses(KCDC)	0.01	Negative	0.01	Negative
RV 08-017	Division of Zoonoses(KCDC)	3.09	Positive	3.85	Positive
RV 08-018	Division of Zoonoses(KCDC)	0.01	Negative	0.01	Negative
RV 08-019	Division of Zoonoses(KCDC)	2.71	Positive	2.82	Positive
RV 08-020	Division of Zoonoses(KCDC)	3.09	Positive	3.49	Positive
RV 08-024	Division of Zoonoses(KCDC)	0.01	Negative	0.01	Negative
RV 08-025	Division of Zoonoses(KCDC)	2.45	Positive	2.82	Positive
RV 08-026	Division of Zoonoses(KCDC)	1.46	Positive	1.01	Positive
RV 08-027	Division of Zoonoses(KCDC)	0.01	Negative	0.01	Negative
RV 08-028	Division of Zoonoses(KCDC)	0.01	Negative	0.01	Negative
RV 08-029	Division of Zoonoses(KCDC)	0.01	Negative	0.01	Negative
RV 08-030	Division of Zoonoses(KCDC)	0.01	Negative	0.01	Negative
RV 08-031	Division of Zoonoses(KCDC)	0.01	Negative	0.01	Negative
RV 08-032	Division of Zoonoses(KCDC)	9.15	Positive	10.43	Positive
RV 08-033	Division of Zoonoses(KCDC)	0.01	Negative	0.01	Negative
RV 08-034	Division of Zoonoses(KCDC)	0.01	Negative	0.01	Negative
RV 08-035	Division of Zoonoses(KCDC)	0.01	Negative	0.01	Negative
RV 08-036	Division of Zoonoses(KCDC)	0.01	Negative	0.01	Negative
RV 08-037	Division of Zoonoses(KCDC)	0.01	Negative	0.01	Negative
RV 08-038	Division of Zoonoses(KCDC)	0.54	Positive	0.6	Positive
RV 08-039	Division of Zoonoses(KCDC)	0.8	Positive	0.8	Positive
RV 08-040	Division of Zoonoses(KCDC)	0.97	Positive	0.74	Positive
RV 08-041	Division of Zoonoses(KCDC)	0.01	Negative	0.01	Negative
RV 08-042	Division of Zoonoses(KCDC)	0.01	Negative	0.01	Negative
RV 08-043	Division of Zoonoses(KCDC)	0.01	Negative	0.01	Negative
RV 08-044	Division of Zoonoses(KCDC)	0.01	Negative	0.01	Negative
RV 08-045	Division of Zoonoses(KCDC)	0.56	Positive	0.59	Positive
RV 08-046	Division of Zoonoses(KCDC)	3.45	Positive	4.78	Positive
RV 08-047	Division of Zoonoses(KCDC)	0.01	Negative	0.01	Negative
RV 08-048	Division of Zoonoses(KCDC)	2.24	Positive	2.33	Positive
RV 08-049	Division of Zoonoses(KCDC)	0.01	Negative	0.01	Negative
RV 08-050	Division of Zoonoses(KCDC)	0.01	Negative	0.01	Negative
RV 08-052	Division of Zoonoses(KCDC)	3.03	Positive	3.34	Positive
RV 08-053	Division of Zoonoses(KCDC)	0.01	Negative	0.01	Negative
RV 08-054	Division of Zoonoses(KCDC)	0.56	Positive	0.59	Positive
RV 08-055	Division of Zoonoses(KCDC)	1.36	Positive	0.7	Positive
RV 08-056	Division of Zoonoses(KCDC)	41.3	Positive	41.3	Positive
RV 08-058	Division of Zoonoses(KCDC)	23.26	Positive	23.15	Positive
RV 08-059	Division of Zoonoses(KCDC)	11.44	Positive	10	Positive
RV 08-060	Division of Zoonoses(KCDC)	41.3	Positive	41.3	Positive
RV 08-061	Division of Zoonoses(KCDC)	27.33	Positive	28.64	Positive
RV 08-062	Division of Zoonoses(KCDC)	2.71	Positive	2.45	Positive
RV 08-063	Division of Zoonoses(KCDC)	0.12	Negative	0.1	Negative
RV 08-064	Division of Zoonoses(KCDC)	0.01	Negative	0.01	Negative
RV 08-065	Division of Zoonoses(KCDC)	2.82	Positive	2.74	Positive
RV 09-001	Division of Zoonoses(KCDC)	0.01	Negative	0.01	Negative
RV 09-002	Division of Zoonoses(KCDC)	0.01	Negative	0.01	Negative
RV 09-003	Division of Zoonoses(KCDC)	0.01	Negative	0.01	Negative
RV 09-005	Division of Zoonoses(KCDC)	8.71	Positive	9.01	Positive
RV 09-006	Division of Zoonoses(KCDC)	2.65	Positive	2.45	Positive
RV 09-008	Division of Zoonoses(KCDC)	0.01	Negative	0.01	Negative
RV 09-009	Division of Zoonoses(KCDC)	0.01	Negative	0.01	Negative
RV 09-010	Division of Zoonoses(KCDC)	0.01	Negative	0.01	Negative
RV 09-011	Division of Zoonoses(KCDC)	3.09	Positive	3.32	Positive
RV 09-012	Division of Zoonoses(KCDC)	9.22	Positive	9.48	Positive
RV 09-013	Division of Zoonoses(KCDC)	17.46	Positive	19.85	Positive
RV 09-014	Division of Zoonoses(KCDC)	0.01	Negative	0.01	Negative
RV 09-015	Division of Zoonoses(KCDC)	2.7	Positive	2.34	Positive
RV 09-016	Division of Zoonoses(KCDC)	3.57	Positive	2.93	Positive
RV 09-019	Division of Zoonoses(KCDC)	0.01	Negative	0.01	Negative
RV 09-020	Division of Zoonoses(KCDC)	3.57	Positive	4.07	Positive
RV 09-021	Division of Zoonoses(KCDC)	2.38	Positive	2.15	Positive
RV 09-022	Division of Zoonoses(KCDC)	0.01	Negative	0.01	Negative
RV 09-023	Division of Zoonoses(KCDC)	2.08	Positive	2.3	Positive
RV 09-024	Division of Zoonoses(KCDC)	13.53	Positive	14.72	Positive
RV 09-025	Division of Zoonoses(KCDC)	13.23	Positive	11.46	Positive
RV 09-026	Division of Zoonoses(KCDC)	0.01	Negative	0.01	Negative
RV 09-028	Division of Zoonoses(KCDC)	0.01	Negative	0.01	Negative
RV 09-030	Division of Zoonoses(KCDC)	0.01	Negative	0.01	Negative
RV 09-031	Division of Zoonoses(KCDC)	2.96	Positive	3.17	Positive
RV 09-032	Division of Zoonoses(KCDC)	0.01	Negative	0.01	Negative
RV 09-034	Division of Zoonoses(KCDC)	1.81	Positive	1.45	Positive
RV 09-035	Division of Zoonoses(KCDC)	0.01	Negative	0.01	Negative
RV 09-036	Division of Zoonoses(KCDC)	0.01	Negative	0.01	Negative
RV 09-037	Division of Zoonoses(KCDC)	3.85	Positive	2.95	Positive
RV 09-038	Division of Zoonoses(KCDC)	3.45	Positive	2.93	Positive
RV 09-039	Division of Zoonoses(KCDC)	2.71	Positive	1.89	Positive
RV 09-040	Division of Zoonoses(KCDC)	3.01	Positive	3.04	Positive
RV 09-041	Division of Zoonoses(KCDC)	2.88	Positive	2.39	Positive
RV 09-042	Division of Zoonoses(KCDC)	3.01	Positive	2.62	Positive
RV 09-043	Division of Zoonoses(KCDC)	3.25	Positive	3.35	Positive
RV 09-044	Division of Zoonoses(KCDC)	0.01	Negative	0.01	Negative
RV 09-045	Division of Zoonoses(KCDC)	2.95	Positive	3.49	Positive
RV 09-046	Division of Zoonoses(KCDC)	8.71	Positive	8.74	Positive
RV 09-047	Division of Zoonoses(KCDC)	0.01	Negative	0.01	Negative
RV 09-048	Division of Zoonoses(KCDC)	2.82	Positive	2.37	Positive
RV 09-049	Division of Zoonoses(KCDC)	1.83	Positive	1.61	Positive
RV 09-050	Division of Zoonoses(KCDC)	2.45	Positive	2.22	Positive
RV 09-051	Division of Zoonoses(KCDC)	0.01	Negative	0.01	Negative
RV 09-052	Division of Zoonoses(KCDC)	2.24	Positive	2.32	Positive
RV 09-053	Division of Zoonoses(KCDC)	11.18	Positive	10.57	Positive
RV 09-054	Division of Zoonoses(KCDC)	0.01	Negative	0.01	Negative
RV 09-055	Division of Zoonoses(KCDC)	0.01	Negative	0.01	Negative
RV 09-057	Division of Zoonoses(KCDC)	0.82	Positive	1.39	Positive
RV 09-058	Division of Zoonoses(KCDC)	0.01	Negative	0.01	Negative
RV 09-059	Division of Zoonoses(KCDC)	1.01	Positive	0.98	Positive
RV 09-061	Division of Zoonoses(KCDC)	3.57	Positive	3.74	Positive
RV 10-001	Division of Zoonoses(KCDC)	2.19	Positive	2.59	Positive
RV 10-002	Division of Zoonoses(KCDC)	4.32	Positive	4.06	Positive
RV 10-003	Division of Zoonoses(KCDC)	2.64	Positive	2.66	Positive
RV 10-004	Division of Zoonoses(KCDC)	12.11	Positive	11.62	Positive
RV 10-005	Division of Zoonoses(KCDC)	41.3	Positive	41.3	Positive
RV 10-006	Division of Zoonoses(KCDC)	0.01	Negative	0.01	Negative
RV 10-007	Division of Zoonoses(KCDC)	8.95	Positive	7.69	Positive
RV 10-008	Division of Zoonoses(KCDC)	0.53	Positive	0.44	Negative
RV 10-009	Division of Zoonoses(KCDC)	41.3	Positive	41.3	Positive
RV 10-010	Division of Zoonoses(KCDC)	2.42	Positive	2.22	Positive
RV 10-011	Division of Zoonoses(KCDC)	0.01	Negative	0.01	Negative
RV 10-012	Division of Zoonoses(KCDC)	0.01	Negative	0.01	Negative
RV 10-013	Division of Zoonoses(KCDC)	0.01	Negative	0.01	Negative
RV 10-014	Division of Zoonoses(KCDC)	0.01	Negative	0.01	Negative
RV 10-015	Division of Zoonoses(KCDC)	5.18	Positive	4.63	Positive
RV 10-016	Division of Zoonoses(KCDC)	4.96	Positive	4.73	Positive
RV 10-017	Division of Zoonoses(KCDC)	0.79	Positive	0.66	Positive
RV 10-018	Division of Zoonoses(KCDC)	0.66	Positive	0.81	Positive
RV 10-019	Division of Zoonoses(KCDC)	0.01	Negative	0.01	Negative
RV 10-020	Division of Zoonoses(KCDC)	0.01	Negative	0.01	Negative
RV 10-021	Division of Zoonoses(KCDC)	0.48	Negative	0.47	Negative
RV 10-022	Division of Zoonoses(KCDC)	0.01	Negative	0.01	Negative
RV 10-023	Division of Zoonoses(KCDC)	25.09	Positive	23.89	Positive
RV 10-024	Division of Zoonoses(KCDC)	0.71	Positive	0.73	Positive
RV 10-025	Division of Zoonoses(KCDC)	2.53	Positive	2.24	Positive
RV 10-026	Division of Zoonoses(KCDC)	1.31	Positive	1.72	Positive
RV 10-027	Division of Zoonoses(KCDC)	0.01	Negative	0.01	Negative
RV 10-028	Division of Zoonoses(KCDC)	2.16	Positive	2.15	Positive
RV 10-029	Division of Zoonoses(KCDC)	0.51	Positive	0.45	Negative
RV 10-030	Division of Zoonoses(KCDC)	0.01	Negative	0.01	Negative
RV 10-032	Division of Zoonoses(KCDC)	0.01	Negative	0.01	Negative
RV 10-033	Division of Zoonoses(KCDC)	10.93	Positive	8.27	Positive
RV 10-034	Division of Zoonoses(KCDC)	0.01	Negative	0.01	Negative
RV 10-035	Division of Zoonoses(KCDC)	0.01	Negative	0.01	Negative
RV 10-036	Division of Zoonoses(KCDC)	0.01	Negative	0.01	Negative
RV 10-037	Division of Zoonoses(KCDC)	0.44	Negative	0.44	Negative
RV 10-038	Division of Zoonoses(KCDC)	2.53	Positive	2.6	Positive
RV 10-039	Division of Zoonoses(KCDC)	0.98	Positive	1.52	Positive
RV 10-040	Division of Zoonoses(KCDC)	0.44	Negative	0.39	Negative
RV 10-042	Division of Zoonoses(KCDC)	2.42	Positive	2.1	Positive
RV 10-043	Division of Zoonoses(KCDC)	2.79	Positive	2.74	Positive
RV 11-002	Division of Zoonoses(KCDC)	0.01	Negative	0.01	Negative
RV 11-004	Division of Zoonoses(KCDC)	1.9	Positive	2.24	Positive
RV 11-005	Division of Zoonoses(KCDC)	0.77	Positive	0.71	Positive
RV 11-006	Division of Zoonoses(KCDC)	2.34	Positive	2.39	Positive
RV 11-007	Division of Zoonoses(KCDC)	0.38	Negative	0.43	Negative
RV 11-008	Division of Zoonoses(KCDC)	0.01	Negative	0.01	Negative
RV 11-009	Division of Zoonoses(KCDC)	3.61	Positive	2.83	Positive
RV 11-010	Division of Zoonoses(KCDC)	0.01	Negative	0.01	Negative
RV 11-011	Division of Zoonoses(KCDC)	0.01	Negative	0.01	Negative
RV 11-012	Division of Zoonoses(KCDC)	0.01	Negative	0.01	Negative
RV 11-013	Division of Zoonoses(KCDC)	0.01	Negative	0.01	Negative
RV 11-015	Division of Zoonoses(KCDC)	0.01	Negative	0.01	Negative
RV 11-016	Division of Zoonoses(KCDC)	0.01	Negative	0.01	Negative
RV 11-017	Division of Zoonoses(KCDC)	0.01	Negative	0.01	Negative
RV 11-018	Division of Zoonoses(KCDC)	0.01	Negative	0.01	Negative
RV 11-019	Division of Zoonoses(KCDC)	0.52	Positive	0.43	Negative
RV 11-020	Division of Zoonoses(KCDC)	41.3	Positive	41.3	Positive
RV 11-021	Division of Zoonoses(KCDC)	0.01	Negative	0.01	Negative
RV 11-023	Division of Zoonoses(KCDC)	0.01	Negative	0.01	Negative
RV 11-024	Division of Zoonoses(KCDC)	3.86	Positive	3.17	Positive
RV 11-025	Division of Zoonoses(KCDC)	2.53	Positive	2.61	Positive
RV 11-026	Division of Zoonoses(KCDC)	1.93	Positive	2.24	Positive
RV 12-001	Division of Zoonoses(KCDC)	0.01	Negative	0.01	Negative
RV 12-003	Division of Zoonoses(KCDC)	0.01	Negative	0.01	Negative
RV 12-004	Division of Zoonoses(KCDC)	0.01	Negative	0.01	Negative
RV 12-005	Division of Zoonoses(KCDC)	1.93	Positive	1.21	Positive
RV 12-006	Division of Zoonoses(KCDC)	0.01	Negative	0.01	Negative
RV 12-007	Division of Zoonoses(KCDC)	0.01	Negative	0.01	Negative
RV 12-008	Division of Zoonoses(KCDC)	0.01	Negative	0.01	Negative
RV 12-009	Division of Zoonoses(KCDC)	0.01	Negative	0.01	Negative
RV 12-010	Division of Zoonoses(KCDC)	0.01	Negative	0.01	Negative
RV 12-011	Division of Zoonoses(KCDC)	0.36	Negative	0.49	Negative
RV 12-012	Division of Zoonoses(KCDC)	10.33	Positive	8.66	Positive
RV 12-013	Division of Zoonoses(KCDC)	0.01	Negative	0.01	Negative
RV 12-014	Division of Zoonoses(KCDC)	0.01	Negative	0.01	Negative
RV 12-015	Division of Zoonoses(KCDC)	1.31	Positive	1.55	Positive
RV 12-016	Division of Zoonoses(KCDC)	1.31	Positive	2	Positive
RV 12-018	Division of Zoonoses(KCDC)	0.01	Negative	0.01	Negative
RV 12-019	Division of Zoonoses(KCDC)	0.01	Negative	0.01	Negative
RV 12-020	Division of Zoonoses(KCDC)	0.01	Negative	0.01	Negative
RV 12-021	Division of Zoonoses(KCDC)	0.01	Negative	0.01	Negative
RV 13-001	Division of Zoonoses(KCDC)	0.01	Negative	0.01	Negative
RV 13-002	Division of Zoonoses(KCDC)	2.31	Positive	3.31	Positive
RV 13-003	Division of Zoonoses(KCDC)	0.01	Negative	0.01	Negative
RV 13-004	Division of Zoonoses(KCDC)	4.69	Positive	5.84	Positive
RV 13-005	Division of Zoonoses(KCDC)	6.31	Positive	7.63	Positive
RV 13-006	Division of Zoonoses(KCDC)	0.01	Negative	0.01	Negative
RV 13-009	Division of Zoonoses(KCDC)	1.09	Positive	1.66	Positive
RV 13-010	Division of Zoonoses(KCDC)	41.3	Positive	39.67	Positive
RV 13-011	Division of Zoonoses(KCDC)	0.54	Positive	0.78	Positive
RV 13-012	Division of Zoonoses(KCDC)	2.58	Positive	2.12	Positive
RV 13-013	Division of Zoonoses(KCDC)	2.96	Positive	2.12	Positive
RV 13-015	Division of Zoonoses(KCDC)	2.58	Positive	3.59	Positive
RV 13-016	Division of Zoonoses(KCDC)	5.45	Positive	6.63	Positive
RV 13-018	Division of Zoonoses(KCDC)	0.01	Negative	0.01	Negative
RV 13-019	Division of Zoonoses(KCDC)	0.01	Negative	0.01	Negative
RV 13-020	Division of Zoonoses(KCDC)	5.45	Positive	7.53	Positive
RV 13-021	Division of Zoonoses(KCDC)	5.84	Positive	6.15	Positive
RV 13-022	Division of Zoonoses(KCDC)	2	Positive	2.97	Positive
RV 13-023	Division of Zoonoses(KCDC)	33.17	Positive	36.57	Positive
RV 13-024	Division of Zoonoses(KCDC)	8.26	Positive	7.93	Positive
RV 13-025	Division of Zoonoses(KCDC)	2.58	Positive	4.49	Positive
RV 13-026	Division of Zoonoses(KCDC)	6.31	Positive	8.32	Positive
RV 13-027	Division of Zoonoses(KCDC)	12.25	Positive	14.84	Positive
RV 13-028	Division of Zoonoses(KCDC)	14.06	Positive	15.73	Positive
RV 13-029	Division of Zoonoses(KCDC)	0.01	Negative	0.01	Negative
RV 13-030	Division of Zoonoses(KCDC)	0.01	Negative	0.01	Negative
RV 13-031	Division of Zoonoses(KCDC)	0.01	Negative	0.01	Negative
RV 13-032	Division of Zoonoses(KCDC)	0.01	Negative	0.01	Negative
RV 13-033	Division of Zoonoses(KCDC)	0.01	Negative	0.01	Negative
RV 13-034	Division of Zoonoses(KCDC)	0.01	Negative	0.01	Negative
RV 13-035	Division of Zoonoses(KCDC)	0.01	Negative	0.01	Negative
RV 13-036	Division of Zoonoses(KCDC)	0.01	Negative	0.01	Negative
RV 13-037	Division of Zoonoses(KCDC)	0.01	Negative	0.01	Negative
RV 13-038	Division of Zoonoses(KCDC)	1.26	Positive	2.27	Positive
RV 13-039	Division of Zoonoses(KCDC)	1.26	Positive	1.42	Positive
RV 13-040	Division of Zoonoses(KCDC)	0.91	Positive	1.74	Positive
RV 13-042	Division of Zoonoses(KCDC)	0.01	Negative	0.01	Negative
RV 13-043	Division of Zoonoses(KCDC)	0.01	Negative	0.01	Negative
RV 13-044	Division of Zoonoses(KCDC)	41.3	Positive	41.3	Positive
RV 13-045	Division of Zoonoses(KCDC)	25.88	Positive	28.13	Positive
RV 14-001	Division of Zoonoses(KCDC)	41.3	Positive	41.3	Positive
RV 14-002	Division of Zoonoses(KCDC)	0.01	Negative	0.01	Negative
RV 14-003	Division of Zoonoses(KCDC)	0.01	Negative	0.01	Negative
RV 14-004	Division of Zoonoses(KCDC)	0.01	Negative	0.01	Negative
RV 14-005	Division of Zoonoses(KCDC)	0.89	Positive	1.35	Positive
RV 14-007	Division of Zoonoses(KCDC)	0.01	Negative	0.01	Negative
RV 14-008	Division of Zoonoses(KCDC)	2.82	Positive	2.62	Positive
RV 14-009	Division of Zoonoses(KCDC)	0.62	Positive	0.52	Positive
RV 14-010	Division of Zoonoses(KCDC)	1.74	Positive	2.27	Positive
RV 14-011	Division of Zoonoses(KCDC)	0.77	Positive	0.66	Positive
RV 14-012	Division of Zoonoses(KCDC)	0.42	Negative	0.52	Positive
RV 14-013	Division of Zoonoses(KCDC)	1.04	Positive	0.95	Positive
RV 14-014	Division of Zoonoses(KCDC)	10	Positive	12.81	Positive
RV 14-017	Division of Zoonoses(KCDC)	1.83	Positive	1.48	Positive
RV 14-018	Division of Zoonoses(KCDC)	0.01	Negative	0.01	Negative
RV 14-019	Division of Zoonoses(KCDC)	0.01	Negative	0.01	Negative
RV 14-020	Division of Zoonoses(KCDC)	0.01	Negative	0.01	Negative
RV 14-021	Division of Zoonoses(KCDC)	0.01	Negative	0.01	Negative
RV 14-023	Division of Zoonoses(KCDC)	0.01	Negative	0.01	Negative
RV 14-024	Division of Zoonoses(KCDC)	0.01	Negative	0.01	Negative
RV 14-025	Division of Zoonoses(KCDC)	0.01	Negative	0.01	Negative
RV 14-026	Division of Zoonoses(KCDC)	0.01	Negative	0.01	Negative
RV 14-027	Division of Zoonoses(KCDC)	0.89	Positive	0.84	Positive
RV 14-028	Division of Zoonoses(KCDC)	3.86	Positive	3.28	Positive
RV 14-029	Division of Zoonoses(KCDC)	3.86	Positive	3.28	Positive
RV 14-030	Division of Zoonoses(KCDC)	0.01	Negative	0.01	Negative
RV 14-031	Division of Zoonoses(KCDC)	0.01	Negative	0.01	Negative
RV 14-032	Division of Zoonoses(KCDC)	0.01	Negative	0.01	Negative
RV 14-033	Division of Zoonoses(KCDC)	0.01	Negative	0.01	Negative
RV 14-034	Division of Zoonoses(KCDC)	7.9	Positive	7.84	Positive
RV 14-035	Division of Zoonoses(KCDC)	9.14	Positive	10.7	Positive
RV 14-036	Division of Zoonoses(KCDC)	0.01	Negative	0.01	Negative
RV 14-037	Division of Zoonoses(KCDC)	6.48	Positive	5.85	Positive
RV 14-038	Division of Zoonoses(KCDC)	0.01	Negative	0.01	Negative
RV 14-039	Division of Zoonoses(KCDC)	0.01	Negative	0.01	Negative
RV 14-040	Division of Zoonoses(KCDC)	0.01	Negative	0.01	Negative
RV 15-001	Division of Zoonoses(KCDC)	0.01	Negative	0.01	Negative
RV 15-002	Division of Zoonoses(KCDC)	0.01	Negative	0.01	Negative
RV 15-003	Division of Zoonoses(KCDC)	0.01	Negative	0.01	Negative
RV 15-004	Division of Zoonoses(KCDC)	8.43	Positive	7.37	Positive
RV 15-005	Division of Zoonoses(KCDC)	0.01	Negative	0.01	Negative
RV 15-006	Division of Zoonoses(KCDC)	0.01	Negative	0.01	Negative
RV 15-007	Division of Zoonoses(KCDC)	0.01	Negative	0.01	Negative
RV 15-008	Division of Zoonoses(KCDC)	0.01	Negative	0.01	Negative
RV 15-009	Division of Zoonoses(KCDC)	0.77	Positive	0.7	Positive
RV 15-010	Division of Zoonoses(KCDC)	0.01	Negative	0.01	Negative
RV 15-011	Division of Zoonoses(KCDC)	0.01	Negative	0.01	Negative
RV 15-012	Division of Zoonoses(KCDC)	10.64	Positive	8.18	Positive
RV 15-013	Division of Zoonoses(KCDC)	0.01	Negative	0.01	Negative
RV 15-014	Division of Zoonoses(KCDC)	0.01	Negative	0.01	Negative
RV 15-015	Division of Zoonoses(KCDC)	9.53	Positive	8.2	Positive
RV 15-016	Division of Zoonoses(KCDC)	10	Positive	10	Positive
RV 15-017	Division of Zoonoses(KCDC)	1.45	Positive	1.64	Positive
RV 15-018	Division of Zoonoses(KCDC)	0.32	Negative	0.4	Negative
RV 15-019	Division of Zoonoses(KCDC)	0.29	Negative	0.37	Negative
RV 15-020	Division of Zoonoses(KCDC)	0.4	Negative	0.36	Negative
RV 15-021	Division of Zoonoses(KCDC)	2.2	Positive	2.95	Positive
RV 15-022	Division of Zoonoses(KCDC)	1.53	Positive	2	Positive
RV 15-023	Division of Zoonoses(KCDC)	3.51	Positive	2.95	Positive
RV 15-024	Division of Zoonoses(KCDC)	2	Positive	2	Positive
KBN-001	KBN	0.01	Negative	0.01	Negative
KBN-002	KBN	0.01	Negative	0.01	Negative
KBN-003	KBN	0.01	Negative	0.01	Negative
KBN-004	KBN	0.01	Negative	0.01	Negative
KBN-005	KBN	0.01	Negative	0.01	Negative
KBN-006	KBN	0.01	Negative	0.01	Negative
KBN-007	KBN	0.01	Negative	0.01	Negative
KBN-008	KBN	0.01	Negative	0.01	Negative
KBN-009	KBN	0.01	Negative	0.01	Negative
KBN-010	KBN	0.01	Negative	0.01	Negative
KBN-011	KBN	0.01	Negative	0.01	Negative
KBN-012	KBN	0.01	Negative	0.01	Negative
KBN-013	KBN	0.01	Negative	0.01	Negative
KBN-014	KBN	0.01	Negative	0.01	Negative
KBN-015	KBN	0.01	Negative	0.01	Negative
KBN-016	KBN	0.01	Negative	0.01	Negative
KBN-017	KBN	0.01	Negative	0.01	Negative
KBN-018	KBN	0.01	Negative	0.01	Negative
KBN-019	KBN	0.01	Negative	0.01	Negative
KBN-020	KBN	0.01	Negative	0.01	Negative
KBN-021	KBN	0.01	Negative	0.01	Negative
KBN-022	KBN	0.01	Negative	0.01	Negative
Sample ID is the de-identified ID for each sample.
RFFIT Results were expressed in IU/mL rounded to two decimal places and classified into two categories for qualitative analysis: a value of 0.5 IU/mL or higher was considered to be positive, and 0–0.49 IU/mL was considered negative.

## Sheet: Sheet1
검체번호	이름/자원코드	DFA 결과	DFA 결과 판정	16B8-Alexa 결과	16B8-Alexa 결과 판정
RV 06-002	서*영	2.4	양성	1.72	양성
RV 06-007	김*미	2.95	양성	2.05	양성
RV 06-009	김*현	2.54	양성	2.2	양성
RV 06-010	최*락	4.81	양성	4.65	양성
RV 06-011	지*석	2.32	양성	2.15	양성
RV 06-013	한*구	1.7	양성	2.34	양성
RV 06-015	유*형	1.29	양성	2.35	양성
RV 06-018	용*자	21.85	양성	22.46	양성
RV 06-019	김*훈	1.06	양성	2.13	양성
RV 06-021	김*한	2.55	양성	2.31	양성
RV 06-023	안*주	2.2	양성	3.12	양성
RV 06-024	정*민	10	양성	10.96	양성
RV 06-026	김*주	9.27	양성	9.31	양성
RV 06-033	김*옥	2.16	양성	2.31	양성
RV 06-035	최*남	4.38	양성	3.9	양성
RV 06-036	김*익	2.31	양성	2.31	양성
RV 06-037	전*	3.7	양성	4.3	양성
RV 06-040	안*국	4.66	양성	4.58	양성
RV 06-042	최*영	3.99	양성	3.9	양성
RV 06-043	T*ten Diana	3.99	양성	2.53	양성
RV 06-045	구*숙	0.92	양성	0.51	양성
RV 06-047	서*원	3.69	양성	3.72	양성
RV 06-048	주*옥	0.89	양성	1.39	양성
RV 06-049	서*옥	18.33	양성	16.76	양성
RV 06-051	박*영	2.03	양성	2.53	양성
RV 06-054	김*종	5.58	양성	5.23	양성
RV 06-056	최*순	2.25	양성	2.76	양성
RV 06-058	강*식	7.87	양성	7.39	양성
RV 06-059	김*규	2.32	양성	2.91	양성
RV 06-060	김*형	4.97	양성	4.32	양성
RV 06-061	권*자	1.9	양성	2.25	양성
RV 06-062	조*무	4.28	양성	5.09	양성
RV 06-065	이*나	1.02	양성	0.93	양성
RV 06-066	이*순	4.36	양성	2.88	양성
RV 06-067	송*섭	1.88	양성	2.22	양성
RV 06-069	서*성	4.83	양성	3.13	양성
RV 06-070	김*나	0.56	양성	0.55	양성
RV 06-073	김*은	1.25	양성	1.93	양성
RV 06-075	임*호	0.72	양성	1.39	양성
RV 06-078	김*자	6.04	양성	5.23	양성
RV 07-001	황*구	3.03	양성	2.23	양성
RV 07-002	김*희	0.01	음성	0	음성
RV 07-003	유*준	0.01	음성	0	음성
RV 07-004	김*배	1.44	양성	1.66	양성
RV 07-006	이*자	0.01	음성	0	음성
RV 07-007	이*우	0.01	음성	0	음성
RV 07-008	주*란	2.12	양성	2.07	양성
RV 07-009	조*이	0.01	음성	0	음성
RV 07-010	이*식	0.01	음성	0	음성
RV 07-011	김*성	0.01	음성	0	음성
RV 07-012	안*천	0.01	음성	0	음성
RV 07-013	안*경	0.01	음성	0	음성
RV 07-015	김*례	3.54	양성	3.28	양성
RV 07-016	강*원	9.83	양성	8.77	양성
RV 07-017	이*복	5.72	양성	6.79	양성
RV 07-018	정*우	3.04	양성	1.97	양성
RV 07-020	김*남	4.59	양성	5.22	양성
RV 07-021	이*호	0.01	음성	0	음성
RV 07-024	정*수	3.88	양성	4.1	양성
RV 07-025	김*제	1.64	양성	2.27	양성
RV 07-026	김*태	3.72	양성	5.17	양성
RV 07-029	최*희	3.72	양성	2.57	양성
RV 07-030	이*록	1.65	양성	1.88	양성
RV 07-031	김*남	6.97	양성	9.32	양성
RV 07-036	박*호	4.45	양성	4.88	양성
RV 07-037	정*준	1.51	양성	1.65	양성
RV 07-038	김*혁	1.62	양성	1.61	양성
RV 07-039	조*현	1.81	양성	1.34	양성
RV 07-040	이*찬	2.38	양성	1.62	양성
RV 07-041	이*권	0.96	양성	0.82	양성
RV 07-042	장*현	1.05	양성	0.54	양성
RV 07-043	김*호	2.05	양성	1.58	양성
RV 07-049	한*영	22.42	양성	26.87	양성
RV 07-057	김*수	12.92	양성	14.76	양성
RV 07-059	김*옥	4	양성	5.48	양성
RV 07-061	이*자	2.81	양성	2.16	양성
RV 07-062	김*임	0.01	음성	0	음성
RV 07-063	한*창	0.01	음성	0	음성
RV 07-064	최*영	5.25	양성	6.9	양성
RV 07-065	안*천	7.67	양성	9.5	양성
RV 07-066	안*경	7.39	양성	7.16	양성
RV 07-067	장*덕	1.79	양성	1.38	양성
RV 07-069	김*춘	0.01	음성	0	음성
RV 07-071	조*은	0.01	음성	0	음성
RV 07-072	오*민	13.86	양성	11.78	양성
RV 07-073	황*자	2.22	양성	2.04	양성
RV 07-074	김*수	2.81	양성	1.92	양성
RV 07-076	박*수	23.45	양성	24.25	양성
RV 07-077	황*자	0.59	양성	1.24	양성
RV 07-078	이*애	0.01	음성	0	음성
RV 07-079	이*나	2.81	양성	1.67	양성
RV 07-080	김*정	0.01	음성	0	음성
RV 07-081	장*례	0.01	음성	0	음성
RV 07-082	김*배	7.39	양성	7.92	양성
RV 07-083	최*여	3.13	양성	1.8	양성
RV 07-084	백*심	0.01	음성	0	음성
RV 07-085	김*지	8.29	양성	9.18	양성
RV 07-087	이*정	2.53	양성	2.83	양성
RV 07-089	박*오	1.42	양성	1.76	양성
RV 07-096	유*숙	1.77	양성	1.51	양성
RV 07-097	전*란	8.43	양성	6.56	양성
RV 08-001	조*환	2.82	양성	3.6	양성
RV 08-002	김*전	2.71	양성	3.49	양성
RV 08-005	송*숙	0.01	음성	0	음성
RV 08-006	채*연	2.71	양성	2.95	양성
RV 08-007	장*연	0.01	음성	0	음성
RV 08-008	정*수	0.01	음성	0	음성
RV 08-009	이*미	0.01	음성	0	음성
RV 08-010	서*율	0.01	음성	0	음성
RV 08-011	이*미	0.01	음성	0	음성
RV 08-012	오*홍	0.01	음성	0	음성
RV 08-013	김*건	0.01	음성	0	음성
RV 08-014	엄*자	1.83	양성	2.17	양성
RV 08-016	이*미	0.01	음성	0	음성
RV 08-017	장*영	3.09	양성	3.85	양성
RV 08-018	김*현	0.01	음성	0	음성
RV 08-019	박*남	2.71	양성	2.82	양성
RV 08-020	김*자	3.09	양성	3.49	양성
RV 08-024	김*표	0.01	음성	0	음성
RV 08-025	한*복	2.45	양성	2.82	양성
RV 08-026	박*정	1.46	양성	1.01	양성
RV 08-027	임*완	0.01	음성	0	음성
RV 08-028	강*정	0.01	음성	0	음성
RV 08-029	권*수	0.01	음성	0	음성
RV 08-030	박*홍	0.01	음성	0	음성
RV 08-031	송*권	0.01	음성	0	음성
RV 08-032	이*구	9.15	양성	10.43	양성
RV 08-033	이*민	0.01	음성	0	음성
RV 08-034	배*람	0.01	음성	0	음성
RV 08-035	윤*아	0.01	음성	0	음성
RV 08-036	노*원	0.01	음성	0	음성
RV 08-037	문*순	0.01	음성	0	음성
RV 08-038	최*옥	0.54	양성	0.6	양성
RV 08-039	노*일	0.8	양성	0.8	양성
RV 08-040	박*성	0.97	양성	0.74	양성
RV 08-041	이*미	0.01	음성	0	음성
RV 08-042	윤*수	0.01	음성	0	음성
RV 08-043	김*덕	0.01	음성	0	음성
RV 08-044	김*화	0.01	음성	0	음성
RV 08-045	고*철	0.56	양성	0.59	양성
RV 08-046	민*훈	3.45	양성	4.78	양성
RV 08-047	하*미	0.01	음성	0	음성
RV 08-048	신*규	2.24	양성	2.33	양성
RV 08-049	윤*원	0.01	음성	0	음성
RV 08-050	김*진	0.01	음성	0	음성
RV 08-052	김*환	3.03	양성	3.34	양성
RV 08-053	김*원	0.01	음성	0	음성
RV 08-054	전*선	0.56	양성	0.59	양성
RV 08-055	김*민	1.36	양성	0.7	양성
RV 08-056	박*완	40	양성	40	양성
RV 08-058	홍*남	23.26	양성	23.15	양성
RV 08-059	송*지	11.44	양성	10	양성
RV 08-060	박*인	40	양성	40	양성
RV 08-061	김*익	27.33	양성	28.64	양성
RV 08-062	박*주	2.71	양성	2.45	양성
RV 08-063	조*원	0.12	음성	0.1	음성
RV 08-064	박*숙	0.01	음성	0	음성
RV 08-065	한*남	2.82	양성	2.74	양성
RV 09-001	박*진	0.01	음성	0	음성
RV 09-002	최*림	0	음성	0	음성
RV 09-003	유*희	0	음성	0	음성
RV 09-005	박*숙	8.71	양성	9.01	양성
RV 09-006	조*덕	2.65	양성	2.45	양성
RV 09-008	남*순	0	음성	0	음성
RV 09-009	김*현	0	음성	0	음성
RV 09-010	김*희	0	음성	0	음성
RV 09-011	박*희	3.09	양성	3.32	양성
RV 09-012	홍*형	9.22	양성	9.48	양성
RV 09-013	김*희	17.46	양성	19.85	양성
RV 09-014	박*신	0	음성	0	음성
RV 09-015	김*수	2.7	양성	2.34	양성
RV 09-016	양*하	3.57	양성	2.93	양성
RV 09-019	문*록	0	음성	0	음성
RV 09-020	문*웅	3.57	양성	4.07	양성
RV 09-021	최*자	2.38	양성	2.15	양성
RV 09-022	김*국	0	음성	0	음성
RV 09-023	Z*AO WELLENG	2.08	양성	2.3	양성
RV 09-024	J*N TIAN	13.53	양성	14.72	양성
RV 09-025	길*창	13.23	양성	11.46	양성
RV 09-026	박*훈	0	음성	0	음성
RV 09-028	박*훈	0	음성	0	음성
RV 09-030	이*헌	0	음성	0	음성
RV 09-031	박*용	2.96	양성	3.17	양성
RV 09-032	장*숙	0	음성	0	음성
RV 09-034	용*호	1.81	양성	1.45	양성
RV 09-035	김*옥	0	음성	0	음성
RV 09-036	윤*봉	0	음성	0	음성
RV 09-037	김*규	3.85	양성	2.95	양성
RV 09-038	고*구	3.45	양성	2.93	양성
RV 09-039	김*희	2.71	양성	1.89	양성
RV 09-040	이*주	3.01	양성	3.04	양성
RV 09-041	심*섭	2.88	양성	2.39	양성
RV 09-042	조*우	3.01	양성	2.62	양성
RV 09-043	윤*석	3.25	양성	3.35	양성
RV 09-044	김*희	0	음성	0	음성
RV 09-045	김*진	2.95	양성	3.49	양성
RV 09-046	윤*민	8.71	양성	8.74	양성
RV 09-047	정*식	0	음성	0	음성
RV 09-048	김*효	2.82	양성	2.37	양성
RV 09-049	이*창	1.83	양성	1.61	양성
RV 09-050	이*규	2.45	양성	2.22	양성
RV 09-051	유*진	0	음성	0	음성
RV 09-052	백*수	2.24	양성	2.32	양성
RV 09-053	신*환	11.18	양성	10.57	양성
RV 09-054	김*화	0	음성	0	음성
RV 09-055	정*태	0	음성	0	음성
RV 09-057	정*두	0.82	양성	1.39	양성
RV 09-058	박*훈	0	음성	0	음성
RV 09-059	홍*희	1.01	양성	0.98	양성
RV 09-061	이*진	3.57	양성	3.74	양성
RV 10-001	이*철	2.19	양성	2.59	양성
RV 10-002	송*관	4.32	양성	4.06	양성
RV 10-003	조*호	2.64	양성	2.66	양성
RV 10-004	박*남	12.11	양성	11.62	양성
RV 10-005	김*자	40	양성	40	양성
RV 10-006	김*욱	0	음성	0	음성
RV 10-007	박*구	8.95	양성	7.69	양성
RV 10-008	박*길	0.53	양성	0.44	음성
RV 10-009	지*은	40	양성	40	양성
RV 10-010	원*기	2.42	양성	2.22	양성
RV 10-011	박*규	0	음성	0	음성
RV 10-012	지*희	0	음성	0	음성
RV 10-013	유*열	0	음성	0	음성
RV 10-014	이*훈	0	음성	0	음성
RV 10-015	강*남	5.18	양성	4.63	양성
RV 10-016	강*남	4.96	양성	4.73	양성
RV 10-017	조*연	0.79	양성	0.66	양성
RV 10-018	G*aves, Kath..	0.66	양성	0.81	양성
RV 10-019	이*지	0	음성	0	음성
RV 10-020	이*웅	0	음성	0	음성
RV 10-021	안*주	0.48	음성	0.47	음성
RV 10-022	김*범	0	음성	0	음성
RV 10-023	김*희	25.09	양성	23.89	양성
RV 10-024	김*석	0.71	양성	0.73	양성
RV 10-025	김*심	2.53	양성	2.24	양성
RV 10-026	김*진	1.31	양성	1.72	양성
RV 10-027	유*호	0	음성	0	음성
RV 10-028	오*란	2.16	양성	2.15	양성
RV 10-029	주*국	0.51	양성	0.45	음성
RV 10-030	강*숙	0	음성	0	음성
RV 10-032	이*희	0	음성	0	음성
RV 10-033	정*진	10.93	양성	8.27	양성
RV 10-034	임*택	0	음성	0	음성
RV 10-035	김*만	0	음성	0	음성
RV 10-036	장*례	0	음성	0	음성
RV 10-037	송*용	0.44	음성	0.44	음성
RV 10-038	김*만	2.53	양성	2.6	양성
RV 10-039	홍*표	0.98	양성	1.52	양성
RV 10-040	송*용	0.44	음성	0.39	음성
RV 10-042	김*선	2.42	양성	2.1	양성
RV 10-043	박*대	2.79	양성	2.74	양성
RV 11-002	김*연	0	음성	0	음성
RV 11-004	김*실	1.9	양성	2.24	양성
RV 11-005	강*석	0.77	양성	0.71	양성
RV 11-006	메*리	2.34	양성	2.39	양성
RV 11-007	이*호	0.38	음성	0.43	음성
RV 11-008	김*율	0	음성	0	음성
RV 11-009	전*선	3.61	양성	2.83	양성
RV 11-010	이*노	0	음성	0	음성
RV 11-011	석*경	0	음성	0	음성
RV 11-012	정*자	0	음성	0	음성
RV 11-013	이*길	0	음성	0	음성
RV 11-015	김*진	0	음성	0	음성
RV 11-016	송*윤	0	음성	0	음성
RV 11-017	박*운	0	음성	0	음성
RV 11-018	안*준	0	음성	0	음성
RV 11-019	이*수	0.52	양성	0.43	음성
RV 11-020	다*	40	양성	40	양성
RV 11-021	이*수	0	음성	0	음성
RV 11-023	하*례	0	음성	0	음성
RV 11-024	김*영	3.86	양성	3.17	양성
RV 11-025	윤*희	2.53	양성	2.61	양성
RV 11-026	장*천	1.93	양성	2.24	양성
RV 12-001	박*도	0	음성	0	음성
RV 12-003	김*수	0	음성	0	음성
RV 12-004	김*승	0	음성	0	음성
RV 12-005	정*자	1.93	양성	1.21	양성
RV 12-006	이*형	0	음성	0	음성
RV 12-007	윤*준	0	음성	0	음성
RV 12-008	김*남	0	음성	0	음성
RV 12-009	유*임	0	음성	0	음성
RV 12-010	이*례	0	음성	0	음성
RV 12-011	이*련	0.36	음성	0.49	음성
RV 12-012	이*규	10.33	양성	8.66	양성
RV 12-013	유*정	0	음성	0	음성
RV 12-014	김*웅	0	음성	0	음성
RV 12-015	김*순	1.31	양성	1.55	양성
RV 12-016	메*초울	1.31	양성	2	양성
RV 12-018	최*진	0	음성	0	음성
RV 12-019	김*철	0	음성	0	음성
RV 12-020	최*민	0	음성	0	음성
RV 12-021	김*철	0	음성	0	음성
RV 13-001	신*철	0	음성	0	음성
RV 13-002	박*란	2.31	양성	3.31	양성
RV 13-003	이*주	0.01	음성	0	음성
RV 13-004	곽*현	4.69	양성	5.84	양성
RV 13-005	정*인	6.31	양성	7.63	양성
RV 13-006	박*혜	0.01	음성	0	음성
RV 13-009	서*롱	1.09	양성	1.66	양성
RV 13-010	이*주	40	양성	39.67	양성
RV 13-011	김*희	0.54	양성	0.78	양성
RV 13-012	정*균	2.58	양성	2.12	양성
RV 13-013	최*원	2.96	양성	2.12	양성
RV 13-015	김*영	2.58	양성	3.59	양성
RV 13-016	이*애	5.45	양성	6.63	양성
RV 13-018	백*희	0.01	음성	0	음성
RV 13-019	조*심	0.01	음성	0	음성
RV 13-020	문*혁	5.45	양성	7.53	양성
RV 13-021	홍*표	5.84	양성	6.15	양성
RV 13-022	이*성	2	양성	2.97	양성
RV 13-023	김*섭	33.17	양성	36.57	양성
RV 13-024	김*동	8.26	양성	7.93	양성
RV 13-025	정*용	2.58	양성	4.49	양성
RV 13-026	이*익	6.31	양성	8.32	양성
RV 13-027	나*순	12.25	양성	14.84	양성
RV 13-028	노*삼	14.06	양성	15.73	양성
RV 13-029	조*곤	0.01	음성	0	음성
RV 13-030	임*영	0.01	음성	0	음성
RV 13-031	심*신	0.01	음성	0	음성
RV 13-032	정*석	0.01	음성	0	음성
RV 13-033	박*환	0.01	음성	0	음성
RV 13-034	주*성	0.01	음성	0	음성
RV 13-035	진*숙	0.01	음성	0	음성
RV 13-036	지*국	0.01	음성	0	음성
RV 13-037	김*우	0.01	음성	0	음성
RV 13-038	정*봉	1.26	양성	2.27	양성
RV 13-039	이*자	1.26	양성	1.42	양성
RV 13-040	김*백	0.91	양성	1.74	양성
RV 13-042	박*숙	0.01	음성	0	음성
RV 13-043	박*섭	0.01	음성	0	음성
RV 13-044	이*예	40	양성	40	양성
RV 13-045	최*은	25.88	양성	28.13	양성
RV 14-001	판*루웅티	40	양성	40	양성
RV 14-002	윤*근	0.01	음성	0	음성
RV 14-003	주*름	0.01	음성	0	음성
RV 14-004	장*은	0.01	음성	0	음성
RV 14-005	배*주	0.89	양성	1.35	양성
RV 14-007	R*kesh mishr*	0.01	음성	0	음성
RV 14-008	김*아	2.82	양성	2.62	양성
RV 14-009	김*호	0.62	양성	0.52	양성
RV 14-010	권*	1.74	양성	2.27	양성
RV 14-011	이*리	0.77	양성	0.66	양성
RV 14-012	정*모	0.42	음성	0.52	양성
RV 14-013	윤*경	1.04	양성	0.95	양성
RV 14-014	김*영	10	양성	12.81	양성
RV 14-017	유*자	1.83	양성	1.48	양성
RV 14-018	김*주	0.01	음성	0	음성
RV 14-019	강*선	0.01	음성	0	음성
RV 14-020	박*옥	0.01	음성	0	음성
RV 14-021	이*민	0.01	음성	0	음성
RV 14-023	함*열	0.01	음성	0	음성
RV 14-024	S*ephen Carson	0.01	음성	0	음성
RV 14-025	A*AN FOGATY	0.01	음성	0	음성
RV 14-026	M*LES JOHN JACKSON	0.01	음성	0	음성
RV 14-027	이*하	0.89	양성	0.84	양성
RV 14-028	김*훈	3.86	양성	3.28	양성
RV 14-029	최*산	3.86	양성	3.28	양성
RV 14-030	임*석	0.01	음성	0	음성
RV 14-031	신*민	0.01	음성	0	음성
RV 14-032	고*	0.01	음성	0	음성
RV 14-033	박*지	0.01	음성	0	음성
RV 14-034	이*연	7.9	양성	7.84	양성
RV 14-035	최*현	9.14	양성	10.7	양성
RV 14-036	장*례	0.01	음성	0	음성
RV 14-037	김*연	6.48	양성	5.85	양성
RV 14-038	조*주	0.01	음성	0	음성
RV 14-039	황*자	0.01	음성	0	음성
RV 14-040	최*순	0.01	음성	0	음성
RV 15-001	장*유	0.01	음성	0	음성
RV 15-002	이*라	0.01	음성	0	음성
RV 15-003	안*현	0.01	음성	0	음성
RV 15-004	안*현	8.43	양성	7.37	양성
RV 15-005	심*섭	0.01	음성	0	음성
RV 15-006	장*희	0.01	음성	0	음성
RV 15-007	게*카*	0.01	음성	0	음성
RV 15-008	김*업	0.01	음성	0	음성
RV 15-009	한*란	0.77	양성	0.7	양성
RV 15-010	구*원	0.01	음성	0	음성
RV 15-011	김*호	0.01	음성	0	음성
RV 15-012	이*환	10.64	양성	8.18	양성
RV 15-013	최*기	0.01	음성	0	음성
RV 15-014	김*철	0.01	음성	0	음성
RV 15-015	김*철	9.53	양성	8.2	양성
RV 15-016	이*석	10	양성	10	양성
RV 15-017	김*희	1.45	양성	1.64	양성
RV 15-018	김*덕	0.32	음성	0.4	음성
RV 15-019	김*엽	0.29	음성	0.37	음성
RV 15-020	우*정	0.4	음성	0.36	음성
RV 15-021	Shum David	2.2	양성	2.95	양성
RV 15-022	Radu Constautln	1.53	양성	2	양성
RV 15-023	Mesnard Adrien Plerre	3.51	양성	2.95	양성
RV 15-024	Delorme vincent Pascal	2	양성	2	양성
KB-001	11017015110005	0.01	음성	0	음성
KB-002	11094159SER01101	0.01	음성	0	음성
KB-003	11119937SER01101	0.01	음성	0	음성
KB-004	11318241SER58101	0.01	음성	0	음성
KB-005	11505140110001	0.01	음성	0	음성
KB-006	11507794110001	0.01	음성	0	음성
KB-007	11507882110001	0.01	음성	0	음성
KB-008	11509111110002	0.01	음성	0	음성
KB-009	11509177110001	0.01	음성	0	음성
KB-010	11510481110001	0.01	음성	0	음성
KB-011	11514165SER28101	0.01	음성	0	음성
KB-012	11514525110001	0.01	음성	0	음성
KB-013	11514826110003	0.01	음성	0	음성
KB-014	11516738110001	0.01	음성	0	음성
KB-015	11517364110001	0.01	음성	0	음성
KB-016	11517477110001	0.01	음성	0	음성
KB-017	11518293110001	0.01	음성	0	음성
KB-018	11519554110001	0.01	음성	0	음성
KB-019	11525271110036	0.01	음성	0	음성
KB-020	11532108110001	0.01	음성	0	음성
KB-021	11532716110001	0.01	음성	0	음성
KB-022	11532749110001	0.01	음성	0	음성
